# Supplementary material for: Genome-wide characterization of the wall-associated kinase-like (WAKL) family in sesame (Sesamum indicum) identifies a SiWAKL6 gene involved in resistance to Macrophomina Phaseolina
Source: BMC Plant Biol. 2023 Dec 7;23:624. doi: 10.1186/s12870-023-04658-1 (PMC10702004; doi:10.1186/s12870-023-04658-1)
Supplement: Supplementary file 3 — Supplementary Material 3 [file 12870_2023_4658_MOESM3_ESM.xlsx]

## Sheet: Sheet1
Table S1. Information of 31 SiWAKL genes in sesame
Gene Symbol	Gene ID	Location	Length (aa)	MW	pI	Instability Index	Aliphatic Index	Signal-IP	Subcellular localization
SiWAKL1	Sin180410.1	Chr 1	723	81.2	8.49	45.09	85.64	SP(Sec/SPI)	Plasma membrane
SiWAKL2	Sin281200.1	Chr 3	698	77.09	5.43	43.9	82.13	SP(Sec/SPI)	Plasma membrane
SiWAKL3	Sin286550.1	Chr 3	696	76.35	5.65	45.72	87.69	SP(Sec/SPI)	Plasma membrane
SiWAKL4	Sin306560.1	Chr 3	699	76.82	5.4	44.77	79.33	SP(Sec/SPI)	Vacular membrane
SiWAKL5	Sin286790.1	Chr 3	707	76.84	5.78	38.6	85.21	SP(Sec/SPI)	Endoplasmic reticulum
SiWAKL6	Sin120060.1	Chr 5	729	81.26	6.37	34.63	87.17	SP(Sec/SPI)	Plasma membrane
SiWAKL7	Sin122940.1	Chr 5	731	81.66	5.84	39.24	91.46	SP(Sec/SPI)	Plasma membrane
SiWAKL8	Sin120200.1	Chr 5	504	57.3	8	42.77	96.27	SP(Sec/SPI)	Plasma membrane
SiWAKL9	Sin130470.1	Chr 5	631	71.88	6.76	48.71	85.42	SP(Sec/SPI)	Chloroplast
SiWAKL10	Sin110700.1	Chr 6	766	85.07	6.18	36.07	85.78	OTHER	Plasma membrane
SiWAKL11	Sin099410.1	Chr 6	710	78.4	6.6	39.62	84.68	SP(Sec/SPI)	Chloroplast
SiWAKL12	Sin104120.1	Chr 6	719	80.59	6.59	42.43	84.99	SP(Sec/SPI)	Plasma membrane
SiWAKL13	Sin098840.1	Chr 6	649	73.03	6.31	48.12	82.11	SP(Sec/SPI)	Plasma membrane
SiWAKL14	Sin106310.1	Chr 6	634	71.03	8.56	39.07	84.84	SP(Sec/SPI)	Plasma membrane
SiWAKL15	Sin062390.1	Chr 8	765	84.16	5.79	38.13	81.07	SP(Sec/SPI)	Chloroplast
SiWAKL16	Sin054950.1	Chr 8	759	84.24	6.06	34.14	87.34	SP(Sec/SPI)	Plasma membrane
SiWAKL17	Sin065180.1	Chr 8	759	83.65	5.85	29.22	86.3	SP(Sec/SPI)	Vacular membrane
SiWAKL18	Sin061470.1	Chr 8	760	83.97	5.67	34.03	85.18	SP(Sec/SPI)	Chloroplast
SiWAKL19	Sin211430.1	Chr 10	787	86.62	5.37	32.5	82.9	SP(Sec/SPI)	Chloroplast
SiWAKL20	Sin205800.1	Chr 10	767	85.36	5.78	38.41	83	SP(Sec/SPI)	Chloroplast
SiWAKL21	Sin215150.1	Chr 10	649	71.81	6.15	43.96	87.75	SP(Sec/SPI)	Plasma membrane
SiWAKL22	Sin321940.1	Chr 11	623	67.74	6.35	37.36	89.87	SP(Sec/SPI)	Vacular membrane
SiWAKL23	Sin332270.1	Chr 11	646	73.12	8.33	55.43	80.87	SP(Sec/SPI)	Plasma membrane
SiWAKL24	Sin326510.1	Chr 11	641	72.37	6.45	44.31	83.79	SP(Sec/SPI)	Plasma membrane
SiWAKL25	Sin324140.1	Chr 11	634	71.18	8.4	48.94	79.59	SP(Sec/SPI)	Plasma membrane
SiWAKL26	Sin040400.1	Chr 12	657	72.84	7.93	47.29	84.54	OTHER	Plasma membrane
SiWAKL27	Sin049310.1	Chr 12	617	68.54	8.83	43.53	82.66	SP(Sec/SPI)	Vacular membrane
SiWAKL28	Sin050060.1	Chr 12	635	70.2	7.04	44.02	87.51	OTHER	Plasma membrane
SiWAKL29	Sin041910.1	Chr 12	686	75.98	6.45	44.54	91.22	SP(Sec/SPI)	Plasma membrane
SiWAKL30	Sin036460.1	Chr 12	606	67.87	5.99	34.77	89.42	OTHER	Chloroplast
SiWAKL31	Sin040430.1	Chr 12	632	70.78	5.59	38.4	90.35	SP(Sec/SPI)	Plasma membrane
