# Supplementary material for: Genome-wide characterization of the wall-associated kinase-like (WAKL) family in sesame (Sesamum indicum) identifies a SiWAKL6 gene involved in resistance to Macrophomina Phaseolina
Source: BMC Plant Biol. 2023 Dec 7;23:624. doi: 10.1186/s12870-023-04658-1 (PMC10702004; doi:10.1186/s12870-023-04658-1)
Supplement: Supplementary file 4 — Supplementary Material 4 [file 12870_2023_4658_MOESM4_ESM.xlsx]

## Sheet: Sheet1
Table S2. Homologous WAKL gene pairs between S. indicum and other plants.
	Homologous WAKLs in dicotyledons							Homologous WAKLs in monocotyledons
S. indicum	S. tuberosum	S. lycopersicum	G. max	G. hirsutum	V. vinifera	M. truncatula	A. thaliana	O. sativa	S. italica	M. acuminata	H. vulgare	S. bicolor	Z. mays	T. aestivum
SiWAKL1	NA	NA	NA	NA	NA	NA	NA	NA	NA	NA	NA	NA	NA	NA
SiWAKL2	NA	Solyc03g119240.3.1/Solyc02g086270.4.1	Glyma.02G088700.1/Glyma.18G294800.5	Gohir.A12G054600.1/Gohir.D12G053400.2	GSVIVT01011850001/GSVIVT01030992001/GSVIVT01008327001	NA	NA	LOC_Os01g49529.1/LOC_Os01g04409.1	Seita.5G277200.1/Seita.5G093200.1	GSMUA_Achr4T13730_001	NA	NA	NA	NA
SiWAKL3	NA	Solyc04g007390.4.1	NA	NA	NA	NA	NA	NA	NA	NA	NA	NA	NA	NA
SiWAKL4	Soltu.DM.04G002270.1	Solyc05g008960.3.1	NA	Gohir.A11G165500.3	NA	NA	NA	NA	NA	NA	NA	NA	NA	NA
SiWAKL5	NA	NA	NA	NA	NA	NA	NA	NA	NA	NA	NA	NA	NA	NA
SiWAKL6	NA	NA	NA	NA	NA	NA	NA	NA	NA	NA	NA	NA	NA	NA
SiWAKL7	NA	NA	NA	NA	NA	NA	NA	NA	NA	NA	NA	NA	NA	NA
SiWAKL8	NA	NA	NA	NA	NA	NA	NA	NA	NA	NA	NA	NA	NA	NA
SiWAKL9	NA	NA	NA	NA	NA	NA	NA	NA	NA	NA	NA	NA	NA	NA
SiWAKL10	NA	NA	NA	NA	NA	NA	NA	NA	NA	NA	NA	NA	NA	NA
SiWAKL11	NA	NA	Glyma.04G244100.1/Glyma.06G119200.1/Glyma.14G157600.1	Gohir.A05G239600.1/Gohir.D05G241033.1	NA	Medtr3g088750.1	PAC:19652171	NA	NA	NA	NA	NA	NA	NA
SiWAKL12	NA	NA	NA	NA	NA	NA	NA	NA	NA	NA	NA	NA	NA	NA
SiWAKL13	Soltu.DM.04G002270.1/Soltu.DM.05G003780.1	Solyc04g007390.4.1/Solyc05g008990.3.1	Glyma.07G095900.1/Glyma.09G181600.1	Gohir.A03G148700.1	GSVIVT01011854001/GSVIVT01011854001	Medtr1g110130.1/Medtr5g055310.1	PAC:19656886/PAC:19649583	NA	Seita.5G093200.1	NA	NA	NA	NA	NA
SiWAKL14	Soltu.DM.05G003510.1	Solyc04g007380.3.1/Solyc05g009040.3.1	Glyma.07G095000.5/Glyma.09G181960.1/Glyma.10G271600.3	NA	GSVIVT01030995001	Medtr1g110230.1/Medtr6g082870.1	PAC:19651575	LOC_Os01g04460.1	NA	NA	HORVU3Hr1G064130.11	Sobic.003G263001.1	NA	NA
SiWAKL15	Soltu.DM.10G019510.1	NA	NA	NA	NA	NA	NA	NA	NA	NA	NA	NA	NA	NA
SiWAKL16	Soltu.DM.10G019460.1	NA	NA	NA	NA	NA	NA	NA	NA	NA	NA	NA	NA	NA
SiWAKL17	NA	NA	NA	NA	NA	NA	NA	NA	NA	NA	NA	NA	NA	NA
SiWAKL18	NA	NA	NA	NA	NA	NA	NA	NA	NA	NA	NA	NA	NA	NA
SiWAKL19	Soltu.DM.09G008330.1/Soltu.DM.10G019460.1	NA	NA	NA	NA	NA	NA	NA	NA	NA	NA	NA	NA	NA
SiWAKL20	NA	NA	NA	NA	NA	NA	NA	NA	NA	NA	NA	NA	NA	NA
SiWAKL21	NA	NA	NA	NA	NA	Medtr8g024060.1	NA	NA	NA	NA	NA	NA	NA	NA
SiWAKL22	Soltu.DM.09G001730.1	Solyc09g011200.2.1	Glyma.07G136900.1	Gohir.A10G222900.1/Gohir.D10G235200.1	GSVIVT01016475001.Genoscope12X/GSVIVT01034108001.Genoscope12X	Medtr3g069050.1	NA	NA	NA	NA	NA	NA	NA	NA
SiWAKL23	Soltu.DM.03G022680.1	Solyc03g007210.3.1	NA	NA	GSVIVT01038720001.Genoscope12X	Medtr1g028280.2	NA	NA	NA	NA	NA	NA	NA	NA
SiWAKL24	NA	NA	NA	NA	NA	NA	NA	NA	NA	NA	NA	NA	NA	NA
SiWAKL25	NA	NA	NA	NA	NA	NA	NA	NA	NA	NA	NA	NA	NA	NA
SiWAKL26	NA	NA	NA	NA	NA	NA	NA	NA	NA	NA	NA	NA	NA	NA
SiWAKL27	NA	NA	NA	NA	NA	NA	NA	NA	NA	NA	NA	NA	NA	NA
SiWAKL28	NA	NA	NA	NA	NA	NA	NA	NA	NA	NA	NA	NA	NA	NA
SiWAKL29	NA	NA	NA	NA	NA	NA	NA	NA	NA	NA	NA	NA	NA	NA
SiWAKL30	NA	NA	NA	NA	NA	NA	NA	NA	NA	NA	NA	NA	NA	NA
SiWAKL31	NA	NA	NA	NA	GSVIVT01008328001	NA	NA	NA	NA	NA	NA	NA	NA	NA
