# Supplementary material for: Genome-wide characterization of the wall-associated kinase-like (WAKL) family in sesame (Sesamum indicum) identifies a SiWAKL6 gene involved in resistance to Macrophomina Phaseolina
Source: BMC Plant Biol. 2023 Dec 7;23:624. doi: 10.1186/s12870-023-04658-1 (PMC10702004; doi:10.1186/s12870-023-04658-1)
Supplement: Supplementary file 5 — Supplementary Material 5 [file 12870_2023_4658_MOESM5_ESM.xlsx]

## Sheet: Sheet1
Table S3. Expression profiles of SiWAKL genes in different tissues
Gene symbol	Root	Stem	Leaf	Flower	Capsule	Seed
SiWAKL1	4.94047	5.84059	12.2244	4.95041	0.482635	0.0166213
SiWAKL2	18.2699	0.908445	1.61627	0.907638	0.299492	0
SiWAKL3	3.77743	0.960952	0.670722	1.25834	1.42328	1.44482
SiWAKL4	3.24921	1.11813	0.645039	0	1.06964	2.37304
SiWAKL5	0.163914	1.72931	3.2583	1.1807	2.48814	4.21939
SiWAKL6	6.91159	3.0813	12.5103	2.28341	4.59002	0.630404
SiWAKL7	2.02623	0.0921357	0.0783483	0.0436583	0.0454373	0.0646733
SiWAKL8	7.61839	6.26412	17.7644	0.289201	2.75225	0.38715
SiWAKL9	12.3237	3.00463	11.7691	0.369796	0.456822	0
SiWAKL10	0.101313	0.0464097	7.08944	0.0705707	0.28292	0.0962683
SiWAKL11	7.27807	0.311146	0.0707527	0	0.174713	0.0540653
SiWAKL12	0.460345	0.391636	0.145357	0.54181	0.107209	0.33002
SiWAKL13	0.607065	0.0567737	0.0186183	0.360599	0	0.137569
SiWAKL14	8.64696	1.18496	10.398	0.442414	1.36004	0.0495247
SiWAKL15	4.73105	0.0976207	0.149056	0.0288903	0.368262	0.012282
SiWAKL16	0.960425	0.256867	1.10502	2.08663	7.54019	0.290669
SiWAKL17	5.23597	1.06053	0.0955627	0.354437	0.99403	1.58444
SiWAKL18	8.13476	0.126198	0.209931	0.043905	0	0.208487
SiWAKL19	14.1732	0.287925	0.307956	0.693531	0.302418	0.617563
SiWAKL20	0.459748	0.0928413	0.0147733	0.0304693	0	0.164331
SiWAKL21	0.015833	0	0	0	0	1.10877
SiWAKL22	83.4244	18.897	7.67059	9.64336	8.92106	19.912
SiWAKL23	17.6507	6.33694	0.280663	0.524038	2.92763	1.34665
SiWAKL24	14.0217	8.27441	12.6328	10.83	78.5673	11.1173
SiWAKL25	16.6661	2.69683	6.01968	6.76515	83.2315	7.37593
SiWAKL26	26.9478	17.2423	24.4244	15.9876	8.11911	0.4895
SiWAKL27	1.3004	0.60075	31.6068	0.034235	0.823833	0
SiWAKL28	0.138427	0.52509	27.5642	0	0.809425	0
SiWAKL29	16.6688	6.02714	2.62457	14.6337	12.1736	9.72617
SiWAKL30	1.62021	3.25389	0.589717	7.76983	0	3.13954
SiWAKL31	1.95091	1.24644	0.213579	1.849	0.106519	1.1227
