# Supplementary material for: Genome-wide characterization of the wall-associated kinase-like (WAKL) family in sesame (Sesamum indicum) identifies a SiWAKL6 gene involved in resistance to Macrophomina Phaseolina
Source: BMC Plant Biol. 2023 Dec 7;23:624. doi: 10.1186/s12870-023-04658-1 (PMC10702004; doi:10.1186/s12870-023-04658-1)
Supplement: Supplementary file 6 — Supplementary Material 6 [file 12870_2023_4658_MOESM6_ESM.xlsx]

## Sheet: Sheet1
Table S4. Expression profiles of SiWAKL genes under M. phaseolina stress
Gene name	J9014-0h	J9014-12h	J9014-24h	J9014-36h	J9014-48h	ZZ13-0h	ZZ13-12h	ZZ13-24h	ZZ13-36h	ZZ13-48h
SiWAKL1	2.39965	0.407627	0.207791	0.091843	0.12121	1.96235	0.583543	0.494881	0.787126	0.486971
SiWAKL2	0	0	0	34.5802	16.9197	52.4026	33.7877	30.1356	33.0031	34.4433
SiWAKL3	15.0955	9.15186	9.6255	6.5618	6.26597	2.1752	2.67351	2.99545	1.76319	1.94296
SiWAKL4	3.58695	0.896942	4.75527	0	3.0031	3.38891	0.826121	1.59511	0.55938	0.914039
SiWAKL5	0.18079	1.1903	0.0799767	0.0717523	0.0658263	0.102732	0.120233	0.667089	0.683312	0.188943
SiWAKL6	1.21498	0.00430867	0.678857	0.466672	0.618254	1.44818	2.24905	9.41636	9.06664	9.9905
SiWAKL7	0.836487	3.89481	13.1972	26.7553	19.2636	0.118788	3.02533	5.10003	5.44539	5.27727
SiWAKL8	1.19339	0.877882	0.684467	2.10758	6.88519	0.225749	1.4286	1.74965	0.316055	4.82701
SiWAKL9	0.706848	0.664861	2.14884	3.97869	9.20817	0.564481	0.829426	2.35718	0.30026	5.07513
SiWAKL10	0.109231	0.199747	1.82107	2.38344	2.17686	0.0693027	0.097236	0.844424	0.647549	0.584256
SiWAKL11	11.2877	7.03179	10.8712	7.85306	10.8315	7.03006	10.688	13.0256	11.1888	12.3941
SiWAKL12	0.63431	0.642898	1.15961	0.943214	1.13118	0.485804	0.545799	0.781881	0.804719	1.38679
SiWAKL13	0.795098	4.89659	5.76308	8.3556	3.39522	0.373641	4.56799	3.5129	3.42008	2.50822
SiWAKL14	3.72719	5.82328	12.0707	15.1174	11.733	1.23139	4.15627	6.87094	6.70394	6.6529
SiWAKL15	8.50486	17.2116	34.7845	48.8615	36.9354	5.51017	16.3973	27.4239	21.3966	22.4992
SiWAKL16	0.217212	0.0975547	0.206838	0.141806	0.47408	0.672902	0.194739	0.255465	0.228207	0.312615
SiWAKL17	4.91195	7.32287	2.37823	1.60303	2.12861	3.05924	7.71977	4.63782	4.13929	4.14121
SiWAKL18	4.60959	10.0917	5.96896	3.16541	6.28247	3.70161	10.871	11.5711	9.914	13.5927
SiWAKL19	5.48287	30.1249	24.8084	18.5761	21.1956	3.75289	24.483	34.005	26.1937	26.3833
SiWAKL20	0.362592	0.161244	0.188705	0.0571823	0.383251	0.34931	0.280029	0.771177	0.504255	1.09599
SiWAKL21	0.197632	0.380783	0.231605	0.255097	0.498933	0.231474	0.218596	0.329584	0.353065	0.808779
SiWAKL22	62.309	114.473	96.769	100.43	93.5263	26.8054	92.7793	96.2851	104.488	116.284
SiWAKL23	64.4165	14.5902	9.33286	7.61609	7.8397	35.152	12.2496	9.86637	9.79342	10.8327
SiWAKL24	178.39	33.2752	36.8455	28.114	31.704	95.9613	44.367	37.4425	38.0166	40.8654
SiWAKL25	145.634	37.8382	40.3075	29.6651	34.0829	65.4276	45.1277	36.4842	40.3712	44.9664
SiWAKL26	10.9143	3.96411	3.12961	3.56429	3.3506	10.3995	4.357	6.18204	6.68015	6.1517
SiWAKL27	0.148611	0.100323	0.661896	0.513094	0.656537	0.0377327	0.0179397	0.655934	0.479668	0.260138
SiWAKL28	0.0520265	0.0661077	0.224394	0.0569207	0.0728223	0.0634053	0.0465373	0.0369573	0.0360123	0.142225
SiWAKL29	23.1907	41.8668	33.9126	43.6349	28.4318	15.0092	33.5353	27.858	25.1162	23.0154
SiWAKL30	0.480797	3.75253	3.62201	1.61561	3.63395	1.12067	2.2269	2.53323	3.17995	4.99882
SiWAKL31	0.497693	2.14217	2.67522	3.46153	2.51779	1.28433	2.56671	2.66499	1.58001	1.82336
