# Supplementary material for: Genome-wide characterization of the wall-associated kinase-like (WAKL) family in sesame (Sesamum indicum) identifies a SiWAKL6 gene involved in resistance to Macrophomina Phaseolina
Source: BMC Plant Biol. 2023 Dec 7;23:624. doi: 10.1186/s12870-023-04658-1 (PMC10702004; doi:10.1186/s12870-023-04658-1)
Supplement: Supplementary file 7 — Supplementary Material 7 [file 12870_2023_4658_MOESM7_ESM.xlsx]

## Sheet: Sheet1
Table S5. Primer sequences for qRT-PCR
Gene	Forward primer	Reverse primer
qPCR-SiUBQ5	TCTCGCCGACTACAACATTCA	TGGACACTCTTTCCTCAACCTCT
qPCR-SiWAKL6	CAGTTATTTGTTAGATCCATTTGAC	CACAGTAGCATACTTTACTTAATGT
qPCR-AtUBQ10	AACTTTGGTTTGTGTTTTGG	TCGACTTGTCATTAGAAAGAAAGAGATAA
qPCR-AtNPR1	GGCTTGCGGAGAAGACGAC	ACGACGATGAGAGAGTTTACGG
qPCR-AtPR1	GCTACGCAGAACAACTAAGAGGC	CCAGACAAGTCACCGCTAC
qPCR-AtPR5	ACTCCAGGTGCTTCCCGACAG	GAACTCCGCCGCCGTTACATC
qPCR-AtVSP2	CTTTCACTTCTCTTGCTCTTGGC	GCAGTTGGCGTAGTTGATGGA
qPCR-AtPDF1.2	ACCCTTATCTTCGCTGCTCTTG	ATGTCCCACTTGGCTTCTCG
